# Supplementary material for: Association analysis of leaf aromatic substances in cultivated and weedy types of Perilla crop using SSR markers
Source: Heliyon. 2024 Jul 23;10(15):e34995. doi: 10.1016/j.heliyon.2024.e34995 (PMC11336293; doi:10.1016/j.heliyon.2024.e34995)
Supplement: Multimedia component 1 [file mmc1.xlsx]

## Sheet: Supplementary Table 1
Supplementary Table 1. Perilla frutescens accessions from different areas of South Korea used for volatile compounds profiling and SSR analyses.
No.	Accession no.	City and province	Type
1	PF20-057	Dangjin-si, Chungcheongnam-do	Cultivated type of var. frutescens
2	PF20-058	Dangjin-si, Chungcheongnam-do	Cultivated type of var. frutescens
3	PF20-061	Seosan-si, Chungcheongnam-do	Cultivated type of var. frutescens
4	PF20-062	Seosan-si, Chungcheongnam-do	Cultivated type of var. frutescens
5	PF20-065	Seosan-si, Chungcheongnam-do	Cultivated type of var. frutescens
6	PF20-075	Hongseong-gun, Chungcheongnam-do	Cultivated type of var. frutescens
7	PF20-076	Yesan-gun, Chungcheongnam-do	Cultivated type of var. frutescens
8	PF20-077	Yesan-gun, Chungcheongnam-do	Cultivated type of var. frutescens
9	PF20-078	Yesan-gun, Chungcheongnam-do	Cultivated type of var. frutescens
10	PF20-081	Cheongyang-gun, Chungcheongnam-do	Cultivated type of var. frutescens
11	PF20-086	Cheongyang-gun, Chungcheongnam-do	Cultivated type of var. frutescens
12	PF20-088	Hongseong-gun, Chungcheongnam-do	Cultivated type of var. frutescens
13	PF20-090	Cheongyang-gun, Chungcheongnam-do	Cultivated type of var. frutescens
14	PF20-096	Boryeong-si, Chungcheongnam-do	Cultivated type of var. frutescens
15	PF20-097	Boryeong-si, Chungcheongnam-do	Cultivated type of var. frutescens
16	PF20-100	Boryeong-si, Chungcheongnam-do	Cultivated type of var. frutescens
17	PF20-102	Seocheon-gun, Chungcheongnam-do	Cultivated type of var. frutescens
18	PF20-104	Seocheon-gun, Chungcheongnam-do	Cultivated type of var. frutescens
19	PF20-109	Seocheon-gun, Chungcheongnam-do	Cultivated type of var. frutescens
20	PF20-113	Gunsan-si, Jeollabuk-do	Cultivated type of var. frutescens
21	PF20-116	Gunsan-si, Jeollabuk-do	Cultivated type of var. frutescens
22	PF20-118	Gunsan-si, Jeollabuk-do	Cultivated type of var. frutescens
23	PF20-120	Gunsan-si, Jeollabuk-do	Cultivated type of var. frutescens
24	PF20-123	Gunsan-si, Jeollabuk-do	Cultivated type of var. frutescens
25	PF20-125	Gunsan-si, Jeollabuk-do	Cultivated type of var. frutescens
26	PF20-127	Gunsan-si, Jeollabuk-do	Cultivated type of var. frutescens
27	PF20-143	Nonsan-si, Chungcheongnam-do	Cultivated type of var. frutescens
28	PF20-145	Nonsan-si, Chungcheongnam-do	Cultivated type of var. frutescens
29	PF20-151	Nonsan-si, Chungcheongnam-do	Cultivated type of var. frutescens
30	PF21-001	Sancheong-gun, Gyeongsangnam-do	Cultivated type of var. frutescens
31	PF21-002	Sancheong-gun, Gyeongsangnam-do	Cultivated type of var. frutescens
32	PF21-004	Sancheong-gun, Gyeongsangnam-do	Cultivated type of var. frutescens
33	PF21-008	Sancheong-gun, Gyeongsangnam-do	Cultivated type of var. frutescens
34	PF21-013	Hadong-gun, Gyeongsangnam-do	Cultivated type of var. frutescens
35	PF21-015	Hadong-gun, Gyeongsangnam-do	Cultivated type of var. frutescens
36	PF21-020	Gurye-gun, Jeollanam-do	Cultivated type of var. frutescens
37	PF21-022	Gurye-gun, Jeollanam-do	Cultivated type of var. frutescens
38	PF21-025	Gurye-gun, Jeollanam-do	Cultivated type of var. frutescens
39	PF21-026	Suncheon-si, Jeollanam-do	Cultivated type of var. frutescens
40	PF21-027	Suncheon-si, Jeollanam-do	Cultivated type of var. frutescens
41	PF20-005	Yangpyeong-gun, Gyeonggi-do	Weedy type of var. frutescens
42	PF20-024	Yeoju-si, Gyeonggi-do	Weedy type of var. frutescens
43	PF20-026	Yeoju-si, Gyeonggi-do	Weedy type of var. frutescens
44	PF20-039	Icheon-si, Gyeonggi-do	Weedy type of var. frutescens
45	PF20-083	Cheongyang-gun, Chungcheongnam-do	Weedy type of var. frutescens
46	PF20-085	Cheongyang-gun, Chungcheongnam-do	Weedy type of var. frutescens
47	PF20-095	Boryeong-si, Chungcheongnam-do	Weedy type of var. frutescens
48	PF20-098	Boryeong-si, Chungcheongnam-do	Weedy type of var. frutescens
49	PF20-103	Seocheon-gun, Chungcheongnam-do	Weedy type of var. frutescens
50	PF20-106	Seocheon-gun, Chungcheongnam-do	Weedy type of var. frutescens
51	PF20-112	Seocheon-gun, Chungcheongnam-do	Weedy type of var. frutescens
52	PF20-115	Gunsan-si, Jeollabuk-do	Weedy type of var. frutescens
53	PF20-121	Gunsan-si, Jeollabuk-do	Weedy type of var. frutescens
54	PF20-137	Nonsan-si, Chungcheongnam-do	Weedy type of var. frutescens
55	PF20-142	Nonsan-si, Chungcheongnam-do	Weedy type of var. frutescens
56	PF20-149	Nonsan-si, Chungcheongnam-do	Weedy type of var. frutescens
57	PF20-153	Nonsan-si, Chungcheongnam-do	Weedy type of var. frutescens
58	PF21-010	Hadong-gun, Gyeongsangnam-do	Weedy type of var. frutescens
59	PF19-133	Hapcheon-gun, Gyeongsangnam-do	Weedy type of var. frutescens
60	PF20-011	Yangpyeong-gun, Gyeonggi-do	Weedy type of var. frutescens
61	PF20-082	Cheongyang-gun, Chungcheongnam-do	Weedy type of var. crispa
62	PF20-091	Boryeong-si, Chungcheongnam-do	Weedy type of var. crispa
63	PF20-094	Boryeong-si, Chungcheongnam-do	Weedy type of var. crispa
64	PF20-099	Boryeong-si, Chungcheongnam-do	Weedy type of var. crispa
65	PF20-101	Seocheon-gun, Chungcheongnam-do	Weedy type of var. crispa
66	PF20-128	Gunsan-si, Jeollabuk-do	Weedy type of var. crispa
67	PF20-141	Nonsan-si, Chungcheongnam-do	Weedy type of var. crispa
68	PF20-150	Nonsan-si, Chungcheongnam-do	Weedy type of var. crispa
69	PF20-152	Nonsan-si, Chungcheongnam-do	Weedy type of var. crispa
70	PF21-005	Sancheong-gun, Gyeongsangnam-do	Weedy type of var. crispa
71	PF21-012	Hadong-gun, Gyeongsangnam-do	Weedy type of var. crispa
72	PF21-017	Hadong-gun, Gyeongsangnam-do	Weedy type of var. crispa
73	PF21-018	Gurye-gun, Jeollanam-do	Weedy type of var. crispa
74	PF21-023	Gurye-gun, Jeollanam-do	Weedy type of var. crispa
75	PF21-028	Suncheon-si, Jeollanam-do	Weedy type of var. crispa
76	PF19-114	Changnyeong-gun, Gyeongsangnam-do	Weedy type of var. crispa
77	PF16-123	Muju-gun, Jeollabuk-do	Weedy type of var. crispa
78	PF17-039	Sunchang-gun, Jeollabuk-do	Weedy type of var. crispa
79	PF18-007	Geumsan-gun, Chungcheongnam-do	Weedy type of var. crispa
80	PF18-011	Geumsan-gun, Chungcheongnam-do	Weedy type of var. crispa
*Data previously published by Sa et al. (2023)

## Sheet: Supplementary Table 2
Supplementary Table 2. Characteristics of the 50 Perilla SSR loci used in the study.
SSR loci	Forward Primer	Reverse Primer	Repeat motif
KNUPF2	GAAACCAAATTTCTTGTTCTTACA	CAAACGCAGACTCTTATCAATG	(AG)16
KNUPF3	TTCCTTGTAGTCATCTGATCCC	TGGAAATTAATTAAAGGGCTGA	(AG)16
KNUPF4	TTTCAAAAATCTTACCAACGCT	TTCGTTTTTGCATCTAATTATTCA	(AT)10
KNUPF5	TCCATCTCATCTCATTCAAACA	ATGGATCGGAAATCTAAAAACA	(AT)10
KNUPF11	TTGCAAGGTAAGATGATGATGA	TTGAGGATTGACAATGTTCGT	(CA)10
KNUPF14	AAATTCTCCCTCCACTCTTCAC	TGTTGGCTTTTTCAAATCTTTT	(CT)12
KNUPF16	CCTGTATCTCTCCCCGATAAAT	TGGATTTAATGCAGTTGAGTTG	(CT)22
KNUPF18	TTGGTAATTTTGGAGATTGGTC	TTAGATGAACCCGACAGTTTCT	(GC)8
KNUPF19	TCGAGGTTGAACAGATACAATG	TGATTAATTTCTTACGTACACTCCA	(TG)10
KNUPF20	GACTGGATTAAGCGTCCTTTTA	GAACTGCTTCATACGCATACAA	(TG)10
KNUPF23	TTGCAAGTTCTTGAATTGTGAC	CACTCCTTCCCTCCTCTTTAAT	(TG)11
KNUPF26	ATTTGAAATCGAAAAAGCAAAA	TGCAACCCTATTAGCAGTTTCT	(ACA)8
KNUPF29	CTGGAAGTTTCAGAGGAAAATG	GTCTAATCCGAACGAGAATCTG	(AGT)10
KNUPF30	AACTAGTATATATGGCCTGCAAAAA	GACCTCTATCTCCCACATCCTA	(ATC)10
KNUPF31	TAGAAGTGGGGGATCTGGA	AACTCGACATCCATTTGTATCG	(ATC)8
KNUPF32	GTGTGTATAAAAATCGGGAGGA	ACGTCGTCACCCTTCTCAG	(ATT)8
KNUPF33	GCAATCTTGTGAAATGAAATGA	TGATTCCCAGCGCTACTATTAT	(CAT)8
KNUPF37	GGTGTGAAAAAGAGAGTGGAGA	TTGAATTGCCTGTTGATAGTGA	(GGT)10
KNUPF39	TCACCTTCCCCTTCATTTATTA	AGGATCGAACAGAACAAACTGT	(TCT)13
KNUPF42	CGAATTCAATAGGGAAAAATGA	AGACTCAAATCATAGGAGTTTACGA	(AT)7
KNUPF53	GATTCATCATTCAGCTCTCTCC	ATGACCAATGGATTAAACAAGG	(CT)17
KNUPF54	GCCATTTGGAGATGGAATG	ATTTCGAGACAAAAGCAACAAT	(GC)5
KNUPF56	CCTATGCATCCTTTCCAAATAA	TACGAGGTTCTGCAAGAAAAAT	(AGC)7
KNUPF60	GCAATGGACATCTGTGAGAGTA	AATTGTGGTAATCATAGGGCAG	(CAG)7
KNUPF62	CCATCCTTCTTGTTCAACTCAT	AATGTTGATGAGGAGACGTTTT	(CAT)7
KNUPF72	TAATTTGAGGGATTCCTTTCCT	CGCCACCCTTACTACTTCATAC	(TCGA)4
KNUPF82	AAACCAAGGAACTCGTCAACTA	CGCTTCGTCTTTATTGTGTGTA	(AGA)7
KNUPF85	GATGACGATGAAGCTTTTCAG	CTCCTCAGCAGTTTCACCTAAC	(GAT)7
KNUPF125	TGTCCTTATTTTTCGTCGTCTT	TTCATAGAAACCTATGCCCTTG	(AAAG)4
KNUPF127	GACGACTTCTCAATTTACAGCC	TATTTCCTGTTTTGTTTGGCTT	(ATAC)4
KNUPF128	CATGTAAAGCTTCAGACCATCA	TGCCAACCAACAATAAATCATA	(ACAT)4
KNUPF130	TGGGAAAATATCTCATTCTATTCA	CTACTGTTCATATTGCTTAGCTGC	(ATAG)5
KNUPF131	ACTCAAGGCTGACCATAACAGT	GCTGTTGTTGATATGCAAGTGT	(AGAA)5
KNUPF133	TTTTCTGGAAAGAAAAACCAAA	GTCATTTTCCAAACCGTAAAAA	(AT)8
KNUPF136	TGGATCAAACATTGTAACAGGA	ACCAACACCAAAACTACTGACC	(CA)8
KNUPF143	CTGCGTGTGCTGATAAAACTC	TTCTGCTGCTGTATTCTGAGTG	(AG)11
KNUPF146	ATCTTTCGCAATATGTTTCCTG	AAGTTCACAAAGTTGAACGCTT	(CT)10
*KNUPF162	TGCTTCTGTTAATGAAAGCGTA	TATTCTCTTGCACGTTGATGTC	(CT)7
*KNUPF163	GCTTGTCAATGTTTCCCATATT	TTCTTTTCGGCTTCAATCAGT	(CT)7
*KNUPF164	TATTCTGATTCTTCCGCTGTTT	CATTTCGATCGACTCTCTCACT	(AG)7
*KNUPF165	GATTTTACCTCTGTCGCTGTTC	CCTCAAACCACATTTACCTCAT	(AG)8
*KNUPF166	ATTCCGCTTTACATGAGAGGTA	AAATCATTAGCCATTGCAACTC	(AG)7
*KNUPF167	TTCAACAGCTACAAAAATGCAC	TTTTCATTCACCGTTCACAAG	(AG)7
*KNUPF168	AAATTAATCCCAAAATAACGCC	GAAGCAGCAGTGAGAAATGAAT	(AG)8
KWPE56	AAGCAGTGGACTGATTGTTT	ACAAAATCCAATTACTTTCTGC	(TG)9
KWPE57	ATCACATCTCTCTCTTTCTGGA	CCAGTCACTCCATCATCTCTA	(CT)16
GBPFM111	ATCATGGATGAATCGCACTT	CATTCTCCAAATGTTACTCTATTT	(ACACA)8
GBPFM134	CCTCCACTTCTTCTTCTCCC	TTTGCATCCTGTCTCTCACA	(CT)5
GBPFM179	TGAATCATCCCAAACGAGAT	TCGCTTCTCTCTCATGGATT	(TGA)5
GBPFM201	AGACTCGTTTCACAATTTCTCC	CATTCCCACCTCATGTTACG	(GA)6(GT)(GA)5
* New SSR primer sets

## Sheet: Supplementary Table 3
Supplementary Table 3. Composition and comparison of volatile compounds of three types of Perilla accessions.
Volatile Compound	Retention	Chemical	All accessions	CF	WF	WC	Statistical comparisona)
	Time	Class	(n=80)	(n=40)	(n=20)	(n=20)
1-Penten-3-ol	17.16	Alcohols	0.219±0.297	0.132±0.085	0.22±0.381	0.391±0.399	WC ≠ CF
2-Penten-1-ol	23.12	Alcohols	0.124±0.16	0.079±0.058	0.122±0.2	0.216±0.216	WC ≠ CF
1-Hexanol	24.22	Alcohols	0.019±0.019	0.013±0.007	0.017±0.018	0.032±0.028	WC ≠ CF; WC ≠ WF
(Z)-Hex-3-en-1-ol	25.45	Alcohols	0.238±0.258	0.168±0.09	0.188±0.186	0.427±0.418	WC ≠ CF; WC ≠ WF
1-Octen-3-ol	27.57	Alcohols	3.594±3.581	2.261±0.812	3.65±2.362	6.203±5.956	WC ≠ CF; WC ≠ WF
Shisool	48.65	Alcohols	0.457±1.318	-	0.008±0.034	1.82±2.149	WC ≠ CF; WC ≠ WF
2-Methylbutanal	8.77	Aldehydes	0.008±0.008	0.005±0.003	0.008±0.007	0.013±0.013	WC ≠ CF; WC ≠ WF
β-Methylbutanal	8.89	Aldehydes	0.015±0.018	0.01±0.005	0.013±0.012	0.027±0.032	WC ≠ CF; WC ≠ WF
Hexanal	14.55	Aldehydes	0.195±0.272	0.127±0.081	0.199±0.321	0.328±0.403	WC ≠ CF
E-2-pentenal	16.45	Aldehydes	0.018±0.022	0.013±0.007	0.015±0.018	0.033±0.035	WC ≠ CF; WC ≠ WF
(E)-2-Hexenal	19.85	Aldehydes	0.805±0.905	0.458±0.232	0.699±0.624	1.607±1.402	WC ≠ CF; WC ≠ WF
2,4-Hexadienal	26.63	Aldehydes	2.072±2.124	1.22±0.387	1.787±1.165	4.061±3.365	WC ≠ CF; WC ≠ WF
Perilla aldehyde	43.96	Aldehydes	6.635±17.988	-	0.117±0.524	26.422±28.205	WC ≠ CF; WC ≠ WF
Myristicin	61.63	Benzodioxoles	3.165±12.428	-	6.974±19.683	5.688±14.55	ns.
Dill apiol	64.44	Benzodioxoles	4.786±15.849	-	5.311±13.548	13.832±26.948	WC ≠ CF
Methyl benzoate	34.91	Esters	1.063±3.179	0.023±0.02	0.433±1.434	3.773±5.435	WC ≠ CF; WC ≠ WF
Methyl salicylate	43.49	Esters	1.607±2.139	1.825±1.53	1.16±2.954	1.618±2.275	ns.
2-Ethylfuran	10.02	Ethers	0.069±0.072	0.042±0.019	0.059±0.067	0.132±0.103	WC ≠ CF; WC ≠ WF
3-(4-Methyl-3-pentenyl)furan	26.89	Ethers	0.019±0.044	0.018±0.029	0.029±0.073	0.012±0.029	ns.
Elemicin	60.32	Ethers	1.059±6.656	-	-	4.235±13.04	ns.
1-Penten-3-one	12.36	Ketones	0.042±0.048	0.032±0.023	0.035±0.037	0.071±0.077	WC ≠ CF; WC ≠ WF
6-Methyl-5-heptene-2-one	24.03	Ketones	0.032±0.057	0.014±0.008	0.024±0.028	0.074±0.1	WC ≠ CF; WC ≠ WF
Perilla ketone	43.87	Ketones	60.462±38.721	87.232±2.894	64.482±33.582	2.902±8.714	CF ≠ WC; CF ≠ WF; WF ≠ WC
Isoegomaketone	49.77	Ketones	1.194±4.913	0.185±0.135	3.572±8.889	0.832±3.618	WF ≠ CF
β-Pinene	15.47	Monoterpenes	0.028±0.093	-	0.000±0.001	0.111±0.162	WC ≠ CF; WC ≠ WF
β-Myrcene	17.43	Monoterpenes	0.035±0.064	0.013±0.009	0.027±0.018	0.086±0.112	WC ≠ CF; WC ≠ WF
D-Limonene	18.95	Monoterpenes	0.517±1.604	0.004±0.001	0.011±0.02	2.051±2.719	WC ≠ CF; WC ≠ WF
Linalool	30.86	Monoterpenes	1.231±1.855	0.742±0.278	1.265±0.845	2.175±3.463	WC ≠ CF
α-Terpineol	38.15	Monoterpenes	0.058±0.154	-	-	0.233±0.236	WC ≠ CF; WC ≠ WF
Eugenol	58.78	Phenylpropanoids	1.2±1.792	0.531±0.719	1.19±0.528	2.548±3.027	WC ≠ CF; WC ≠ WF
γ-Elemene	29.06	Sesquiterpenes	0.02±0.025	0.013±0.009	0.018±0.022	0.035±0.04	WC ≠ CF; WC ≠ WF
Copaene	29.57	Sesquiterpenes	0.045±0.051	0.029±0.022	0.056±0.065	0.067±0.067	WC ≠ CF; WF ≠ CF
β-Bourbonene	30.54	Sesquiterpenes	0.058±0.078	0.042±0.04	0.103±0.124	0.044±0.06	WF ≠ CF; WF ≠ WC
Caryophyllene	33.75	Sesquiterpenes	2.33±2.303	1.001±0.644	2.451±1.721	4.865±2.783	WC ≠ CF; WF ≠ CF; WC ≠ WF
α-Humulene	37.36	Sesquiterpenes	0.702±0.685	0.323±0.198	0.733±0.511	1.428±0.866	WC ≠ CF; WF ≠ CF; WC ≠ WF
bicyclogermacrene	40.96	Sesquiterpenes	0.229±0.252	0.155±0.104	0.212±0.213	0.395±0.395	WC ≠ CF; WC ≠ WF
Caryophyllene oxide	52.05	Sesquiterpenes	0.099±0.201	0.028±0.008	0.078±0.09	0.263±0.347	WC ≠ CF; WC ≠ WF
Nerolidol	53.27	Sesquiterpenes	0.142±0.124	0.077±0.031	0.141±0.1	0.275±0.157	WC ≠ CF; WF ≠ CF; WC ≠ WF
(E)-β-Farnesene	36.13	Terpenes	0.381±1.578	0.013±0.01	0.638±2.439	0.863±1.951	ns.
(Z,E)-α-Farnesene	39.48	Terpenes	4.711±4.243	2.981±1.788	3.707±2.947	9.176±5.591	WC ≠ CF; WC ≠ WF
(E)-γ-Bisabolene	47.98	Terpenes	0.317±0.31	0.192±0.124	0.25±0.225	0.635±0.417	WC ≠ CF; WC ≠ WF
CF: Cultivated type of var. frutescenes; WF: Weedy type of var. frutescens; WC: Weedy type of var. crispa
a) Statistical significance among three different types of Perilla accessions. Comparison was performed with ANOVA followed by Fisher's LDS (p < 0.05).
*Data previously published by Sa et al. (2023)

## Sheet: Supplementary Table 4
Supplementary Table 4. Information on significant MTAs markers for five volatile compounds using the GLM and MLM method for 80 accessions of the CWPC.
Trait	Marker	GLM	MLM	Trait	Marker	GLM	MLM
Perilla Aldehyde	KNUPF11	**	*	Perilla Ketone	KNUPF3	**
	KNUPF14	**			KNUPF4	**
	KNUPF16	*			KNUPF5	**
	KNUPF19	**			KNUPF11	**
	KNUPF23	**	**		KNUPF14	**
	KNUPF29	**			KNUPF16	**
	KNUPF30	**			KNUPF19	**
	KNUPF31	*			KNUPF20		*
	KNUPF32	**	**		KNUPF23	**
	KNUPF33	**			KNUPF29	**
	KNUPF37	**			KNUPF30	**
	KNUPF42	**			KNUPF31	**
	KNUPF60	**			KNUPF32	**
	KNUPF62	**			KNUPF33	*
	KNUPF72	**			KNUPF37	**
	KNUPF85	**			KNUPF39	*
	KNUPF125	*			KNUPF42	**
	KNUPF127	**			KNUPF53	**
	KNUPF128	*			KNUPF54	**
	KNUPF130	**			KNUPF60	**
	KNUPF133	*			KNUPF62	**
	KNUPF143	**			KNUPF72	**
	KNUPF146	**	*		KNUPF82	**
	KNUPF162	**			KNUPF85	**
	KNUPF166	*	**		KNUPF127	**
	KNUPF167	**			KNUPF128	**
	KNUPF168	*			KNUPF130	**
	KWPE56	*			KNUPF131	**
	KWPE57	**			KNUPF133	**
	GBPFM111	**			KNUPF136	*
	GBPFM134	**			KNUPF143	**
	GBPFM179	**			KNUPF146	**
Dill Apiol	KNUPF11	**			KNUPF162	**
	KNUPF18	*			KNUPF166	**
	KNUPF23	**	**		KNUPF167	**
	KNUPF31	**			KNUPF168	**
	KNUPF32	*			KWPE56	*
	KNUPF33	**			KWPE57	**
	KNUPF37	**	*		GBPFM111	**
	KNUPF42	*	**		GBPFM134	**
	KNUPF53	**			GBPFM179	**
	KNUPF60	*		(Z,E)-α-Farnesene	KNUPF11	**
	KNUPF62	**			KNUPF14	**
	KNUPF127	*			KNUPF19	**
	KNUPF128	*			KNUPF23	*
	KNUPF130	**			KNUPF29	**
	KNUPF146	**			KNUPF30	**
	KNUPF166	**			KNUPF32	**
	GBPFM134	*			KNUPF33	*	*
	GBPFM179	**			KNUPF37	**
Myristicin	KNUPF26	**			KNUPF42	**
	KNUPF32	**			KNUPF54	*
	KNUPF42		*		KNUPF60	**
	KNUPF56	**			KNUPF62	**
	KNUPF60	*			KNUPF85	**
	KNUPF62	*			KNUPF125	**	*
	KNUPF127	*			KNUPF127	**
	KNUPF130	*			KNUPF130	**
	KNUPF131	**			KNUPF143	**
	KNUPF162	*			KNUPF146	**
	GBPFM111	**			KNUPF162	**
					KNUPF166	*
					KNUPF167	*
					KNUPF168	**	*
					KWPE57	*
					GBPFM111	**
					GBPFM134	**
*P≤0.05, **P≤0.01
